# Supplementary material for: Individual and Combined Effects of Medium- and Long-Chain Triacylglycerol and 2′-Fucosyllactose on Small Intestinal Morphology, Barrier Function, and Gut Microbiota in Growing C57BL/6 Mice
Source: Nutrients. 2025 Aug 31;17(17):2837. doi: 10.3390/nu17172837 (PMC12430467; doi:10.3390/nu17172837)
Supplement: Supplementary file 1 [file nutrients-17-02837-s001.zip]

Archive with 1 entries (1 files):
- nutrients-3808407-supplementary.pdf
